# Supplementary material for: Evaluation of a Population-Based Targeted Screening Approach for Skin Cancer with Long-Time Follow-Up in Austria including Potential Effects on Melanoma Mortality
Source: Cancers (Basel). 2024 Mar 26;16(7):1283. doi: 10.3390/cancers16071283 (PMC11011036; doi:10.3390/cancers16071283)
Supplement: Supplementary file 1 [file cancers-16-01283-s001.zip]

Archive with 1 entries (1 files):
- cancers-2867882-supplementary.pdf
